# Supplementary material for: Screening of Specific and Common Pathways in Breast Cancer Cell Lines MCF-7 and MDA-MB-231 Treated with Chlorophyllides Composites
Source: Molecules. 2022 Jun 20;27(12):3950. doi: 10.3390/molecules27123950 (PMC9229827; doi:10.3390/molecules27123950)
Supplement: Supplementary file 1 [file molecules-27-03950-s001.zip]

Archive with 1 entries (1 files):
- molecules-1739944-supplementary.pdf
